# Supplementary material for: Dynamic Changes in Membrane Lipid Metabolism and Antioxidant Defense During Soybean (Glycine max L. Merr.) Seed Aging
Source: Front Plant Sci. 2022 Jun 24;13:908949. doi: 10.3389/fpls.2022.908949 (PMC9263854; doi:10.3389/fpls.2022.908949)
Supplement: Supplementary file 1 [file Data_Sheet_1.xlsx]

## Sheet: Table S1 Lipid data
Table S1. Data on 223 lipid species as percentage of total signal.
ID	0 d		8 d		12 d		18 d
	Mean	SD	Mean	SD	Mean	SD	Mean	SD
DG(26:0)	0.00169718	0.000330139	0.00156289	0.000235412	0.0015793	8.49821e-05	0.0015687	0.000195683
DG(32:3)	0.00528847	0.000669301	0.00549019	0.000277954	0.00521931	0.00046435	0.00468709	0.00038542
DG(33:1)	0.00186995	0.000209996	0.00196919	0.000180359	0.00183467	0.000175736	0.00182029	6.91543e-05
DG(33:5)	0.000605346	7.86008e-05	0.000767336	0.000125739	0.00154235	0.000194158	0.00197007	0.000133453
DG(34:2)	0.0668829	0.00687062	0.101876	0.0161448	0.240547	0.0219862	0.289324	0.0497846
DG(34:3)	0.332426	0.0123151	0.340616	0.00847471	0.35229	0.0171535	0.339331	0.00650021
DG(34:4)	0.0191233	0.00131117	0.0217746	0.0011912	0.0335809	0.00214811	0.0369174	0.00197883
DG(34:5)	0.000558446	0.000145243	0.000598754	8.34417e-05	0.000529056	7.52449e-05	0.000459363	5.06097e-05
DG(35:2)	0.0112525	0.00134917	0.0118289	0.000508324	0.0114229	0.000854136	0.0116904	0.000383519
DG(35:4)	0.00355422	0.000380775	0.00379767	0.000199031	0.00366125	0.00046284	0.00363656	0.000167273
DG(36:0)	0.00282695	0.00036195	0.00320131	0.000104043	0.00313558	0.000182499	0.00300845	0.000256524
DG(36:1)	0.0652492	0.00187731	0.068707	0.00479596	0.0657538	0.00458836	0.0709606	0.00347928
DG(36:2)	0.32562	0.0197038	0.354538	0.0201312	0.340122	0.0282691	0.355902	0.0115051
DG(36:4)	1.18467	0.0768119	1.3231	0.0460353	1.61015	0.080905	1.70872	0.117766
DG(36:5)	0.665036	0.0282399	0.692041	0.0152651	0.681521	0.0198502	0.654146	0.0145803
DG(36:6)	0.133936	0.0145718	0.151819	0.0104079	0.161955	0.0134205	0.148431	0.00827621
DG(36:7)	0.00448633	0.000170018	0.00560478	0.000439528	0.0108985	0.000638642	0.0128059	0.000896294
DG(37:4)	0.00106553	0.000145056	0.00108202	9.79069e-05	0.00111226	0.000107701	0.00109974	7.91493e-05
DG(38:1)	0.00173189	0.000184256	0.00184606	0.000301624	0.00168171	0.000295623	0.0018925	0.000205747
DG(38:2)	0.034382	0.00189246	0.0370491	0.00155541	0.0354129	0.00254949	0.0361973	0.00131505
DG(38:3)	0.0319847	0.00215272	0.0339505	0.00098118	0.0330853	0.0019884	0.0328808	0.00112856
DG(38:4)	0.0233422	0.00178212	0.0247208	0.000659374	0.0239044	0.00127179	0.023181	0.000563452
DG(38:5)	0.00565135	0.000775703	0.0059262	0.000290288	0.00548843	0.000544197	0.00500775	0.000460908
DG(39:1)	0.00554917	0.000932323	0.00678961	0.000442244	0.00876184	0.000906311	0.00852285	0.000341813
DG(39:2)	0.00384165	0.000757917	0.0043798	0.000265638	0.00457175	0.00058956	0.0041417	0.000396134
DG(40:3)	0.00222584	0.000309835	0.00249261	0.000181554	0.00230252	0.000219398	0.00216957	0.000202993
DG(40:4)	0.00837713	0.00118709	0.0153554	0.00204958	0.0421776	0.00260382	0.0520368	0.0081867
DG(42:2)	0.00954015	0.00124894	0.0100647	0.00042301	0.0095409	0.00139141	0.00944173	0.000547192
DG(42:3)	0.00277312	0.000424573	0.00287833	0.000109961	0.00268835	0.000449719	0.00248579	0.000198634
DG(43:2)	0.00212857	0.000424207	0.00225544	0.000131723	0.00210254	0.000418538	0.0020259	0.00014289
DG(44:2)	0.00363402	0.000727075	0.00367565	0.000168287	0.00358713	0.000579531	0.00350858	0.000104227
DG(44:4)	0.000798259	0.00010163	0.000973584	0.00026459	0.00205896	0.000228012	0.00304234	0.000275205
DG(44:5)	0.00147219	0.000277119	0.00181801	0.000464952	0.0034626	0.000463832	0.00434075	0.000195062
DG(44:6)	0.0121684	0.00134141	0.0128403	0.000987654	0.013045	0.00121394	0.011599	0.000996538
MG(16:0)	0.00274026	0.000356462	0.00283076	0.000174631	0.00282993	0.000281794	0.00273905	0.00012535
MG(18:0)	0.000527302	4.12287e-05	0.000605626	1.27715e-05	0.000576799	5.58095e-05	0.000596804	3.76014e-05
MG(18:1)	0.00119875	0.000133309	0.0013417	9.62624e-05	0.00120666	0.000136685	0.00133885	4.78844e-05
MG(18:2)	0.000589571	8.33834e-05	0.000645664	5.81701e-05	0.000653141	6.44095e-05	0.000650448	7.61067e-05
LPA(16:0)	0.000678019	0.000113106	0.000541299	7.9454e-05	0.000586926	9.07046e-05	0.000539758	0.000116332
LPA(18:1)	0.000437995	5.97676e-05	0.000817857	0.000100316	0.00195643	0.000187838	0.00169441	0.000219887
LPA(21:0)	0.00173938	0.000127596	0.00317532	0.000239353	0.006686	0.000355328	0.00612527	0.000524837
PA(34:4)	0.00024832	5.58852e-05	0.000240172	5.44628e-05	0.000226358	5.99493e-05	0.000187751	5.03002e-05
PA(38:1)	0.00297904	0.000258464	0.00266984	0.000181988	0.00238815	0.000411359	0.00191775	0.000272674
PA(38:4)	0.00231154	0.000512058	0.00174755	0.00019325	0.00155215	0.000195092	0.00156238	0.000108785
PA(38:5)	0.00644306	0.000346306	0.00575567	0.000172841	0.00525484	0.000285038	0.00457138	0.000701903
PA(38:7)	0.000533584	8.49254e-05	0.000446393	4.33821e-05	0.000381247	4.30753e-05	0.000243742	4.15974e-05
PA(39:0)	0.0186486	0.00172282	0.01669	0.00106543	0.0141052	0.00235937	0.0123594	0.00227195
PA(41:1)	0.0419617	0.00353292	0.0399531	0.00152167	0.0337347	0.00389522	0.0285648	0.00365762
PA(41:2)	0.0165352	0.00146113	0.0147093	0.000544413	0.010648	0.0011176	0.00885854	0.00227469
PA(43:1)	0.0109132	0.00093186	0.00955371	0.00054175	0.00874924	0.000821641	0.00710731	0.000990714
LPC(12:0)	0.0017534	7.13089e-05	0.00152521	0.000174744	0.00108653	9.01689e-05	0.000907735	0.000172355
LPC(15:0)	0.0603837	0.00297658	0.0602857	0.00318982	0.0607437	0.00194939	0.0593341	0.00332897
LPC(16:0)	0.0149063	0.000926644	0.024978	0.00106662	0.0577439	0.00502836	0.0512418	0.00637459
LPC(17:1)	0.000413857	0.000110106	0.000390808	5.45022e-05	0.000308955	8.96593e-05	0.000232533	2.85444e-05
LPC(17:2)	0.000353226	4.25669e-05	0.000737477	9.57041e-05	0.00157497	0.000165973	0.00138636	0.000118441
LPC(18:0)	0.00311384	0.000271629	0.00523504	0.000281706	0.0133976	0.0013858	0.0126074	0.00233352
LPC(18:2)	0.0250756	0.00168667	0.0487789	0.00213204	0.10459	0.00899878	0.0918207	0.00777378
LPC(18:3)	0.00434249	0.000296252	0.00821081	0.000274552	0.014786	0.001778	0.0118716	0.00213171
PC(32:0)	0.910862	0.0628085	0.864309	0.0480792	0.648407	0.0595696	0.521397	0.136351
PC(33:2)	0.0327709	0.00424575	0.0253358	0.00169126	0.0182487	0.00143483	0.0162857	0.002777
PC(34:0)	1.19731	0.100321	1.15912	0.063686	0.82498	0.0680615	0.689105	0.176203
PC(34:1)	0.00635753	0.00114277	0.00483717	0.000678442	0.00330085	0.000530297	0.00251532	0.000725461
PC(34:2)	4.52665	0.152585	4.29352	0.104706	3.36569	0.206476	2.80842	0.581992
PC(34:3)	0.0307838	0.0019443	0.0282807	0.00149055	0.0228944	0.00182607	0.0185483	0.00456633
PC(35:2)	0.00784906	0.00112106	0.00593567	0.000564251	0.00392614	0.000500762	0.0031619	0.000729312
PC(35:4)	0.0440437	0.0054192	0.0341619	0.00301572	0.0240464	0.0017738	0.0217703	0.0043501
PC(36:2)	1.03456	0.0729882	0.946509	0.0400238	0.702194	0.0710632	0.592754	0.122851
PC(36:3)	0.0388397	0.00562024	0.0297634	0.0028188	0.0183531	0.00170237	0.015691	0.00411559
PC(36:4)	5.81299	0.0517203	5.56353	0.081643	4.46408	0.13141	3.82891	0.716577
PC(43:0)	0.000192449	2.94369e-05	0.000169855	3.70294e-05	0.000169149	4.09542e-05	0.000184466	1.6301e-05
PC(44:4)	0.000112427	2.69748e-05	0.000106899	1.66003e-05	0.000128647	1.40412e-05	0.000143407	1.19183e-05
LPE(16:0)	0.000385165	5.90253e-05	0.00064293	7.6748e-05	0.00137225	0.000139724	0.0012232	0.00011453
LPE(18:2)	0.00110057	7.37034e-05	0.00227746	0.000256939	0.00489591	0.000398115	0.0044606	0.000383912
LPE(19:0)	0.0199514	0.000742033	0.0207111	0.00205494	0.0196078	0.0016213	0.0208385	0.00109925
PE(32:0)	0.0288023	0.00362297	0.022751	0.001982	0.0143992	0.00161616	0.0124719	0.00271246
PE(32:2)	0.00276525	0.000233109	0.00242709	0.00017761	0.00163154	0.000297113	0.00132721	0.000341605
PE(34:1)	0.00856904	0.000950875	0.0076399	0.000720513	0.00524296	0.000825946	0.00446098	0.00120731
PE(34:2)	0.149849	0.0179359	0.116155	0.00835009	0.081316	0.00621389	0.0736465	0.0118865
PE(36:2)	0.0541275	0.00428846	0.0520501	0.00322327	0.0545323	0.00956373	0.0477566	0.00469068
PE(36:3)	0.0696012	0.00582377	0.0596072	0.00430096	0.0401579	0.00423339	0.0325778	0.00822145
PE(37:1)	0.104807	0.00856965	0.0956749	0.00621795	0.0812276	0.00934957	0.0701764	0.0120506
LPG(18:0)	0.000591145	0.000109134	0.000473207	8.68718e-05	0.000391473	0.000113331	0.000369992	0.000102743
LPG(18:1)	0.000807435	7.52523e-05	0.000632404	0.00014321	0.0005831	2.98969e-05	0.000540961	6.85221e-05
PG(34:2)	0.00847513	0.00066284	0.00714118	0.000579736	0.00560692	0.00100491	0.00431033	0.000547005
PG(36:4)	0.00132811	7.74185e-05	0.00124784	0.000120921	0.00122079	0.000177732	0.00120608	0.000126088
PG(37:5)	0.00754554	0.000457159	0.00799655	0.000540082	0.00802559	0.00043085	0.00765905	0.00044044
PG(37:6)	0.00299269	0.000216188	0.00318172	0.000111647	0.0031048	0.000107413	0.0028578	0.000264448
PG(38:1)	0.00405805	0.000167835	0.00376369	0.000105383	0.00309437	0.000155314	0.00256679	0.000486277
PG(44:0)	0.0208712	0.00483558	0.020555	0.00273049	0.0263942	0.00397866	0.0274776	0.00670424
PG(44:1)	0.0958573	0.00657081	0.103336	0.00623017	0.174653	0.00863866	0.182786	0.0145776
PI(30:0)	0.00321168	0.000309637	0.00334787	0.000225688	0.00321976	0.00021183	0.00294715	0.00022236
PI(31:0)	0.00068619	0.000106099	0.000576879	9.78126e-05	0.000605583	0.000110097	0.000566324	0.000106012
PI(32:0)	0.006814	0.00165397	0.00552682	0.000675813	0.00524927	0.00131019	0.00449419	0.000466947
PI(34:2)	0.0213835	0.00406013	0.0197308	0.0014414	0.0205897	0.0052333	0.0182657	0.0017679
PI(36:4)	0.00628504	0.000569611	0.0059761	0.000841455	0.00506121	0.000806611	0.00456741	0.000442339
PI(40:8))	0.00580559	0.000730379	0.00500195	0.000238009	0.00518455	0.000593113	0.00478596	0.000284186
PI(43:1)	0.0039769	0.00101795	0.00385845	0.000660294	0.00659682	0.000602308	0.0066746	0.00121959
PI(43:2)	0.0795115	0.00365764	0.0795895	0.00367917	0.0756502	0.00254802	0.075156	0.00399057
PI(43:4)	0.00446771	0.000597321	0.00462754	0.000548031	0.00387636	0.00047612	0.00304661	0.000476694
PS(34:1)	0.00274859	0.000440698	0.00199318	0.000196825	0.00113597	0.000201436	0.000789305	0.000224838
PS(35:2)	0.000668894	5.84304e-05	0.000434215	3.99409e-05	0.000443901	0.000112614	0.000345571	9.24837e-05
PS(38:3)	0.0463386	0.00306144	0.0412392	0.00259776	0.0382648	0.00275802	0.0351847	0.00364138
PS(38:4)	0.0102931	0.00101038	0.00862641	0.000885842	0.00711122	0.000939366	0.00583796	0.00105662
PS(41:6)	0.00359983	0.000428049	0.00258365	0.000267366	0.00170246	0.000200187	0.00137746	0.000313612
TG(40:0)	0.000801066	8.53192e-05	0.000771505	9.66469e-05	0.000682204	8.71581e-05	0.000671645	9.33747e-05
TG(40:2)	0.00169718	0.000169606	0.00178173	8.24484e-05	0.00164598	0.000117023	0.0016784	5.00641e-05
TG(41:2)	0.0026775	0.000244444	0.00272071	0.000122082	0.00255932	0.000134136	0.00259592	0.000101429
TG(42:3)	0.00149971	0.000174095	0.0015363	0.000142255	0.00141545	0.000163733	0.00144329	6.94838e-05
TG(42:4)	0.00133133	0.000350582	0.00137762	0.000164014	0.00120109	0.000202407	0.00101242	0.000158508
TG(43:4)	0.00277186	0.000421387	0.00303504	0.000329883	0.0028341	0.000367729	0.00251867	0.000253126
TG(44:4)	0.00636105	0.00065831	0.0066737	0.000209497	0.00650294	0.000258624	0.00635291	0.000219083
TG(44:5)	0.00417143	0.000380367	0.00428976	0.000177216	0.00426529	0.000120338	0.00407377	0.000146301
TG(45:5)	0.000597939	0.000155533	0.000667108	0.000137241	0.000563557	0.000128937	0.000617623	7.94331e-05
TG(46:4)	0.00140349	0.000250404	0.00141323	0.000166014	0.00125177	0.000225608	0.00102898	0.000153672
TG(46:6)	0.0155956	0.00135714	0.0164733	0.000463191	0.0158151	0.000877452	0.0161366	0.000314402
TG(47:2)	0.0125744	0.00116134	0.0128917	0.000578577	0.0127764	0.00126853	0.0119878	0.00063726
TG(48:1)	0.00748023	0.000778787	0.00774334	0.000432592	0.00749919	0.000394786	0.00728079	0.000251269
TG(48:4)	0.00229642	0.000324349	0.00256113	0.000209798	0.00234684	0.000209661	0.00213104	0.000168981
TG(49:3)	0.000482595	9.02289e-05	0.000462562	3.77625e-05	0.000453184	3.87947e-05	0.000407968	0.000105421
TG(50:2)	0.0395814	0.00566311	0.0393766	0.00362589	0.0491671	0.00566398	0.0576592	0.00998637
TG(50:3)	0.0206025	0.00340982	0.0210496	0.00210977	0.0281848	0.00399439	0.0321117	0.00767646
TG(50:4)	0.330268	0.0211644	0.33486	0.00973514	0.326537	0.0144629	0.316991	0.00517208
TG(51:4)	0.213821	0.0159162	0.222918	0.00560544	0.216417	0.0120993	0.218432	0.00554764
TG(51:5)	0.0423862	0.00144728	0.0418106	0.00151281	0.0394321	0.00223715	0.0386492	0.0022627
TG(52:3)	3.62731	0.1994	3.6001	0.0838454	3.57712	0.164318	3.64909	0.135149
TG(52:4)	6.6252	0.410861	6.37713	0.236222	6.50451	0.475749	6.49579	0.280741
TG(52:5)	0.929173	0.0514441	0.944399	0.030989	0.919033	0.0539178	0.850776	0.0284843
TG(52:6)	0.275714	0.0181465	0.277411	0.00985217	0.264444	0.0208214	0.235968	0.0136579
TG(52:7)	0.0838608	0.00609773	0.0854567	0.00382651	0.0833173	0.00345702	0.0765607	0.00243502
TG(52:8)	0.00848989	0.000853516	0.00845334	0.00040925	0.00851707	0.000602787	0.00789922	0.000551806
TG(53:2)	0.00128969	0.000188863	0.00115905	8.17177e-05	0.00102255	6.66739e-05	0.00104782	0.000115335
TG(53:4)	0.340734	0.0266798	0.351373	0.00974822	0.340352	0.0160193	0.342976	0.00516576
TG(53:5)	0.256038	0.0143408	0.263178	0.00878769	0.252573	0.0151102	0.25236	0.00554917
TG(53:6)	0.0418138	0.00138918	0.0409864	0.00179396	0.0381602	0.00200238	0.0374154	0.00165015
TG(53:7)	0.00387758	0.000482039	0.00380076	0.000204812	0.00290671	0.000237181	0.00253406	0.000256244
TG(53:8)	0.0306696	0.00243339	0.0314502	0.001651	0.0325719	0.0018965	0.0309617	0.00107715
TG(54:1)	0.004759	0.000176407	0.00512115	0.000525876	0.00842986	0.000656312	0.00998911	0.000642222
TG(54:3)	0.0142242	0.00112056	0.015365	0.000375626	0.0146295	0.000781914	0.0144844	0.000391411
TG(54:4)	4.91246	0.232015	5.0283	0.112508	4.93383	0.163852	5.18674	0.202497
TG(54:5)	6.58825	0.28466	6.70092	0.129473	6.56844	0.21425	6.74538	0.215714
TG(54:6)	8.89986	0.476831	8.8174	0.196851	8.77033	0.422053	9.10002	0.399178
TG(54:7)	9.20278	0.301667	9.18602	0.171535	9.14645	0.376139	9.24868	0.284896
TG(54:8)	6.595	0.120441	6.76835	0.210594	6.53524	0.178453	6.15889	0.127628
TG(54:9)	1.07181	0.0928763	1.14045	0.0889072	1.06835	0.0867247	0.919049	0.0567732
TG(55:2)	0.186888	0.019756	0.190816	0.0132663	0.203825	0.021167	0.223987	0.0223266
TG(55:3)	0.00796311	0.000613105	0.0084629	0.000872111	0.00807417	0.00089429	0.00848255	0.000411636
TG(55:5)	0.0140978	0.000497628	0.014222	0.00074726	0.0138554	0.00116936	0.0141611	0.000495456
TG(55:6)	0.0191923	0.000381553	0.0187806	0.000927689	0.0183741	0.000815248	0.0180754	0.000712459
TG(55:7)	0.00619962	0.000238666	0.00599093	0.000121255	0.00574183	0.000261774	0.00551537	0.000257295
TG(56:10)	0.026534	0.00136799	0.0258823	0.00115258	0.0268307	0.00149374	0.0279725	0.001898
TG(56:3)	0.0445546	0.00100967	0.0443579	0.00218681	0.0425192	0.00144688	0.0439506	0.000816335
TG(56:4)	0.107999	0.00454843	0.107786	0.00293083	0.105491	0.00202538	0.106387	0.00361972
TG(56:5)	0.125548	0.00254378	0.126882	0.00250851	0.123275	0.00223269	0.117882	0.00283607
TG(56:6)	0.00338705	0.000117112	0.00343848	0.000176054	0.00307637	0.000165408	0.00282357	0.000298928
TG(56:7)	0.0156487	0.000287526	0.01547	0.000352277	0.0148807	0.000506285	0.014005	0.000298892
TG(56:8)	0.00412118	0.000227002	0.00400342	0.00011351	0.00373896	0.000330066	0.00298036	0.00025745
TG(57:1)	0.0152758	0.000704779	0.0147727	0.00116525	0.0163939	0.00120047	0.0178178	0.00112682
TG(57:3)	0.00833694	0.000713491	0.00913512	0.000508369	0.00800734	0.000774318	0.0080444	0.000458091
TG(57:4)	0.00543117	0.000227749	0.00581292	0.000779517	0.00522286	0.00046274	0.00541684	0.000373953
TG(57:5)	0.0105312	0.000303813	0.0114903	0.000699117	0.0108174	0.000379916	0.0109783	0.000527849
TG(57:6)	0.00848606	0.000780269	0.00805644	0.000387966	0.00840166	0.000831489	0.00906442	0.00103422
TG(57:7)	0.00881671	0.00137078	0.00791983	0.000417371	0.00784702	0.000908572	0.00855913	0.00107025
TG(57:9)	0.0181232	0.00240031	0.0169376	0.00257255	0.0129236	0.00360529	0.00964933	0.00196476
TG(58:2)	0.0082163	0.000195517	0.00772822	0.000832667	0.00731201	0.000451987	0.00780395	0.000429485
TG(58:3)	0.0627834	0.00454824	0.0667888	0.0062788	0.0598974	0.00537263	0.0626889	0.00514852
TG(58:4)	0.335486	0.0129246	0.365359	0.0434201	0.337438	0.0235211	0.35775	0.0328071
TG(58:5)	0.0447535	0.00199943	0.0460374	0.00236234	0.0426857	0.00268275	0.0404847	0.00234874
TG(58:6)	0.128535	0.0105255	0.127415	0.0148027	0.159883	0.0108281	0.187336	0.0127909
TG(58:8)	0.697435	0.0205655	0.758779	0.0525366	1.17304	0.0490852	1.35127	0.08364
TG(58:9)	0.0159016	0.00191795	0.0166232	0.00214265	0.0368118	0.0057441	0.0466125	0.00945559
TG(59:2)	0.00879067	0.000706207	0.00841969	0.000822377	0.00917812	0.000979436	0.00953072	0.000496498
TG(59:3)	0.0151144	0.00176357	0.0153873	0.000469311	0.0140086	0.00143117	0.013986	0.000601173
TG(59:4)	0.0858678	0.00688973	0.0901402	0.00447127	0.0839473	0.00662894	0.0856868	0.00263746
TG(59:5)	0.123882	0.00460619	0.129026	0.00360846	0.122946	0.00444561	0.123832	0.00219841
TG(59:6)	0.13648	0.00343625	0.138026	0.00592694	0.134803	0.0046768	0.140898	0.00392222
TG(59:7)	0.133364	0.00596203	0.136451	0.00268619	0.132137	0.00407156	0.132241	0.00182666
TG(59:9)	0.0119296	0.000505694	0.0125413	0.00119736	0.0182394	0.000735939	0.0202978	0.00104207
TG(60:11)	0.59122	0.0149784	0.650654	0.0282744	0.987506	0.0243797	1.07184	0.0572609
TG(60:15)	0.00587788	0.000676733	0.00599122	0.000406885	0.00583679	0.000528704	0.00546539	0.000177118
TG(60:3)	0.0241644	0.0019206	0.0240949	0.00117981	0.0216972	0.00163829	0.0226221	0.00130518
TG(60:4)	0.291011	0.0259393	0.30081	0.0100215	0.282666	0.0280041	0.282305	0.0123544
TG(60:5)	0.286111	0.0226181	0.303043	0.0167874	0.283526	0.0244678	0.273939	0.0185159
TG(60:6)	0.0588819	0.00479785	0.0567292	0.00218677	0.0639901	0.00207914	0.0688694	0.00281287
TG(60:7)	0.031815	0.00403904	0.0286131	0.000882255	0.0284291	0.00176705	0.0292371	0.00183331
TG(60:8)	0.246288	0.0296983	0.259035	0.029383	0.39578	0.0373119	0.497343	0.0359346
TG(60:9)	0.854021	0.0687465	0.866075	0.056203	1.11656	0.0680781	1.28959	0.0673621
TG(61:0)	0.00244994	0.000245327	0.00301119	0.000788051	0.00600236	0.000483836	0.00782887	0.000636767
TG(61:1)	0.00129706	0.000263499	0.00135959	7.89645e-05	0.00126079	0.000233034	0.00135517	9.38321e-05
TG(61:10)	0.00381248	0.000882923	0.00306964	0.000352094	0.00289679	0.000667088	0.0030297	0.000877891
TG(61:2)	0.0239211	0.00301551	0.0220054	0.000532844	0.0208157	0.00292794	0.0209152	0.0013087
TG(61:3)	0.0150869	0.00221104	0.0149949	0.000693289	0.0135453	0.00177551	0.0140617	0.000860035
TG(61:4)	0.0895956	0.0112474	0.089497	0.00336816	0.0841775	0.00934774	0.0823606	0.00353113
TG(61:5)	0.0821341	0.0108955	0.0857789	0.0042148	0.0808407	0.00989833	0.0752225	0.00577821
TG(61:6)	0.0137247	0.000258336	0.0137575	0.000322336	0.0130261	0.000476128	0.0130388	0.000451379
TG(61:7)	0.0574561	0.0036517	0.0562389	0.00256475	0.0559931	0.00307505	0.0598756	0.00311033
TG(61:8)	0.0604801	0.000766034	0.0612422	0.0010652	0.0598718	0.00265101	0.0613194	0.00377399
TG(61:9)	0.0143731	0.000869618	0.0144269	0.000461932	0.0138359	0.000346849	0.0132731	0.000450512
TG(62:11)	0.000763431	0.00013751	0.000621276	0.000133914	0.000775679	0.000109758	0.000824686	9.84961e-05
TG(62:16)	0.0033556	0.000183012	0.00357066	0.00051561	0.0031018	0.00043421	0.00336134	0.000207227
TG(62:3)	0.0237009	0.00264156	0.0233679	0.00131526	0.0217798	0.00305113	0.0229089	0.000958811
TG(62:4)	0.153234	0.0170932	0.152123	0.00616437	0.145254	0.0158229	0.146766	0.00414484
TG(62:5)	0.0566625	0.00726654	0.057001	0.00239996	0.0535266	0.00635668	0.0487433	0.00355921
TG(62:6)	0.27512	0.00595847	0.285487	0.00654571	0.275845	0.00641016	0.277275	0.0069819
TG(62:7)	0.215898	0.00484377	0.220857	0.00461292	0.222096	0.00652192	0.217814	0.00507047
TG(62:8)	0.0802711	0.00451588	0.0806898	0.00341172	0.0932561	0.00281266	0.0994486	0.00526019
TG(62:9)	0.0055423	0.000471721	0.00511025	0.000257482	0.00529302	0.000347955	0.00537992	0.000477107
TG(63:4)	0.0303355	0.00358723	0.030575	0.00105661	0.0285574	0.00305964	0.0285289	0.00143098
TG(63:5)	0.00615599	0.000991782	0.00600852	0.000430922	0.00560356	0.00110153	0.00509774	0.000600922
TG(63:7)	0.00108797	0.000232234	0.000854546	0.000155567	0.00100208	0.000114135	0.00117318	0.000273819
TG(63:8)	0.00703733	0.000956555	0.00539792	0.00072376	0.00550504	0.000968083	0.0056701	0.00114768
TG(63:9)	0.00557476	0.00109778	0.00419711	0.000304951	0.00368385	0.000800046	0.00340084	0.000965031
TG(64:3)	0.00139868	0.000372634	0.00126006	0.000140118	0.00109322	0.000286095	0.00116726	9.52714e-05
TG(64:4)	0.00607237	0.000897455	0.00581911	0.000319394	0.00546414	0.000875401	0.00533669	0.000356876
TG(64:5)	0.00489617	0.000850785	0.00482565	0.000286261	0.00435096	0.000651006	0.00395763	0.000320076
TG(64:7)	0.0925079	0.00517453	0.0979592	0.00413606	0.0917106	0.0043251	0.087408	0.00513284
TG(65:3)	0.00076526	0.000149151	0.000669465	7.69536e-05	0.000617906	8.82368e-05	0.000566735	5.03928e-05
TG(65:4)	0.0282907	0.00349108	0.0280357	0.000872653	0.0264075	0.00291145	0.0268344	0.0010153
TG(65:6)	0.0127425	0.000846019	0.012653	0.000743253	0.0114915	0.00140641	0.0116145	0.000564237
TG(65:7)	0.024524	0.00115957	0.025475	0.00107116	0.0241579	0.000984375	0.0226352	0.00118305
TG(65:8)	0.00357249	0.000750818	0.0028047	0.000640246	0.00364407	0.000809182	0.00354804	0.000901507
TG(65:9)	0.00444843	0.00111109	0.003149	0.000439062	0.00309579	0.000854602	0.00258102	0.000690498
TG(66:5)	0.00549959	0.000323879	0.00583655	0.000431177	0.00523369	0.000738975	0.00534133	0.000151083
TG(66:6)	0.143951	0.0103877	0.144903	0.00384264	0.138463	0.0112191	0.13507	0.00464656
Note: Data show the mean and SD of 6 biologically independent experiments.

## Sheet: Table S2 Double Bond Index
Table S2. Effect of Artificial aging treatmnet on Phospholipid Double Bond Index.
ID	0 d		8 d		12 d		18 d
	Mean	SD	Mean	SD	Mean	SD	Mean	SD
PA	1.34a	0.03	1.32a	0.02	1.33a	0.05	1.33a	0.04
PC	2.56b	0.04	2.56b	0.02	2.60a	0.03	2.63a	0.04
PE	1.76a	0.01	1.75a	0.01	1.73ab	0.02	1.72b	0.01
PG	1.26a	0.05	1.26a	0.04	1.14b	0.01	1.11b	0.04
PI	2.23a	0.02	2.22a	0.02	2.19ab	0.05	2.18b	0.04
PS	3.23a	0.01	3.22a	0.01	3.20b	0.01	3.18b	0.02
Total Phospholipid	2.51b	0.04	2.51b	0.02	2.54ab	0.03	2.55a	0.03
Note: Data show the mean and SD of 6 biologically independent experiments. Columns marked with different letters (a-b) are statistically significantly different (p < 0.05).

## Sheet: Table S3 Carbon Chain Length
Table S3. Effect of Artificial aging treatmnet on Phospholipid Fatty Acid Chain Length.
	0 d		8 d		12 d		18 d
ID	Mean	SD	Mean	SD	Mean	SD	Mean	SD
PA	40.46a	0.02	40.48a	0.03	40.47a	0.05	40.44a	0.05
PC	34.88b	0.02	34.88b	0.01	34.90b	0.02	34.92a	0.03
PE	35.19c	0.05	35.29b	0.05	35.44a	0.07	35.42a	0.05
PG	42.62c	0.13	42.76b	0.07	43.27a	0.04	43.38a	0.07
PI	40.14b	0.33	40.31ab	0.1	40.29ab	0.28	40.47a	0.16
PS	37.97c	0.01	37.97c	0.01	37.98b	0.01	38.00a	0.01
Total Phospholipid	35.06b	0.02	35.07b	0.02	35.200a	0.02	35.28a	0.09
Note: Data show the mean and SD of 6 biologically independent experiments. Columns marked with different letters (a-c) are statistically significantly different (p < 0.05).

## Sheet: Table S4 VIP 
Table S4. Variable Importance for the Projection (VIP) for lipids between adjacent Aging treatment time points.
0 d vs 8 d			8 d vs 12 d			12 d vs 18 d
ID	vip	P-value	ID	vip	P-value	ID	vip	P-value
PC(36:4)	6.3026	8.6549e-05	PC(36:4)	6.909	8.2991e-09	PC(36:4)	5.6782	0.058465
PC(34:2)	5.3842	0.011527	PC(34:2)	6.2426	1.8822e-06	PC(34:2)	5.3812	0.05152
DG(36:4)	4.3494	0.0035644	TG(58:8)	4.2234	6.2708e-08	TG(54:8)	5.2224	0.0018233
TG(52:4)	4.0738	0.22872	TG(60:11)	3.8359	8.0652e-10	TG(54:4)	3.7131	0.038728
TG(54:8)	3.8659	0.11065	PC(34:0)	3.7245	5.1624e-06	TG(58:8)	3.6371	0.0011398
PC(36:2)	3.1522	0.026901	DG(36:4)	3.4182	1.9399e-05	TG(60:9)	3.5733	0.0012834
TG(60:11)	2.9478	0.0010584	TG(60:9)	3.1719	3.9459e-05	TG(54:6)	3.4689	0.19466
TG(58:8)	2.6525	0.023763	PC(36:2)	3.1465	2.4894e-05	TG(54:9)	3.1754	0.0054645
TG(54:4)	2.6035	0.29694	PC(32:0)	2.9432	4.1517e-05	TG(60:8)	2.7737	0.00072096
TG(54:5)	2.3223	0.39818	DG(34:2)	2.4353	2.0609e-07	TG(54:5)	2.5682	0.18444
DG(34:2)	2.287	0.00063701	TG(54:8)	2.3729	0.065446	PC(32:0)	2.5206	0.063039
PE(34:2)	2.1865	0.0019131	TG(60:8)	2.3465	3.4868e-05	PC(34:0)	2.4491	0.10855
TG(54:9)	2.1609	0.22029	PG(44:1)	1.7578	1.4779e-08	TG(60:11)	2.3532	0.0077592
LPC(18:2)	2.0432	1.1283e-09	LPC(18:2)	1.5519	4.0225e-08	PC(36:2)	2.2561	0.08823
PC(32:0)	1.8543	0.17998	TG(54:5)	1.4892	0.22396	DG(36:4)	2.0527	0.12193
DG(36:2)	1.7901	0.030671	TG(54:4)	1.2	0.27138	TG(52:5)	2.0139	0.020767
DG(36:5)	1.6202	0.066317	PE(34:2)	1.1976	9.4898e-06	DG(34:2)	1.5884	0.052854
TG(58:4)	1.5554	0.13734	LPC(16:0)	1.1904	2.3765e-08	TG(58:6)	1.3984	0.0024678
DG(36:6)	1.3958	0.034476	TG(54:9)	1.1423	0.18546	TG(52:6)	1.3086	0.018757
TG(54:6)	1.3432	0.7036	DG(40:4)	1.0811	2.3363e-09	TG(52:3)	1.2863	0.42665
LPC(16:0)	1.3284	8.058e-09	TG(58:6)	1.0759	0.0014747	DG(36:5)	1.2727	0.02147
PC(34:0)	1.2819	0.4493	TG(52:4)	1.0132	0.56993	TG(54:7)	1.2388	0.60721
PC(35:4)	1.1692	0.0029468	TG(58:9)	0.91071	1.0954e-05	TG(55:2)	0.90982	0.13951
PE(36:3)	1.14	0.0069868	PE(36:3)	0.89257	1.3228e-05	LPC(18:2)	0.86058	0.025152
TG(60:5)	1.1281	0.17167	TG(62:8)	0.71053	3.8929e-05	DG(36:6)	0.82388	0.061976
TG(62:6)	1.1136	0.016703	DG(34:4)	0.70932	3.4936e-07	TG(58:4)	0.81796	0.24593
PC(36:3)	1.0975	0.0053928	TG(58:4)	0.70305	0.19618	DG(40:4)	0.77078	0.018439
DG(40:4)	1.0668	2.8686e-05	PC(36:3)	0.68689	6.9875e-06	DG(34:3)	0.7511	0.11426
PC(33:2)	1.0183	0.0025801	PE(37:1)	0.67084	0.010303	DG(36:2)	0.72943	0.23407
PE(37:1)	0.95044	0.060755	PC(35:4)	0.63842	3.3672e-05	TG(58:9)	0.70918	0.055181
PE(32:0)	0.89914	0.0049346	TG(60:5)	0.62525	0.13824	PE(37:1)	0.7004	0.10632
PG(44:1)	0.84716	0.070599	LPC(18:0)	0.59288	6.1635e-08	TG(52:7)	0.69041	0.0028946
LPC(18:3)	0.82619	4.4887e-10	PE(32:0)	0.58543	1.1783e-05	TG(50:2)	0.61879	0.1001
PS(38:3)	0.79797	0.011042	TG(60:4)	0.58484	0.16599	TG(50:4)	0.61281	0.15891
TG(51:4)	0.79003	0.21608	TG(52:5)	0.5807	0.3413	TG(56:5)	0.60839	0.0043891
DG(34:3)	0.75472	0.2093	TG(50:2)	0.56853	0.0051302	PE(36:3)	0.60705	0.072433
TG(53:4)	0.72653	0.38049	PC(33:2)	0.53848	1.4251e-05	TG(62:8)	0.59327	0.029216
TG(52:5)	0.72279	0.54848	TG(60:6)	0.53135	0.00015222	TG(59:6)	0.58158	0.03449
TG(60:8)	0.7225	0.47205	LPC(18:3)	0.52305	4.3402e-06	TG(60:6)	0.56991	0.0065813
TG(64:7)	0.72229	0.071492	TG(62:6)	0.51848	0.027518	LPC(16:0)	0.55756	0.078222
TG(59:5)	0.71798	0.056742	TG(50:3)	0.49374	0.0031141	PE(34:2)	0.53076	0.19158
TG(52:3)	0.68556	0.76427	TG(59:9)	0.48947	1.6936e-06	PA(41:1)	0.53029	0.039279
TG(60:4)	0.67782	0.40827	DG(36:7)	0.47909	1.2229e-08	PE(36:2)	0.52116	0.15027
TG(62:7)	0.66308	0.099437	TG(52:6)	0.4782	0.19801	DG(36:1)	0.5205	0.051138
TG(53:5)	0.63022	0.32286	DG(34:3)	0.46915	0.16591	PG(44:1)	0.50702	0.26694
LPC(18:0)	0.60614	1.1223e-07	TG(55:2)	0.46342	0.23092	PC(34:3)	0.47186	0.055671
DG(34:4)	0.59787	0.0043457	PA(41:1)	0.45519	0.0045191	TG(60:5)	0.45226	0.46175
DG(38:2)	0.5533	0.023619	PC(34:3)	0.4549	0.00022855	DG(34:4)	0.44782	0.018849
TG(60:7)	0.54156	0.08704	TG(53:4)	0.44887	0.18055	TG(61:7)	0.44667	0.054767
TG(59:4)	0.5332	0.23142	TG(53:5)	0.44613	0.16808	TG(62:5)	0.44347	0.13886
DG(36:1)	0.53297	0.13109	DG(36:2)	0.44142	0.33289	TG(61:5)	0.4253	0.25753
PC(34:3)	0.52591	0.031302	DG(36:6)	0.43319	0.17451	TG(64:7)	0.4166	0.14744
TG(58:3)	0.51475	0.23439	PG(44:0)	0.41977	0.01419	LPC(18:3)	0.40839	0.027805
PC(35:2)	0.50989	0.0038823	TG(64:7)	0.4164	0.028491	TG(57:9)	0.39505	0.079308
LPA(21:0)	0.49839	1.4044e-07	TG(59:5)	0.41282	0.026448	TG(59:9)	0.38181	0.0027199
TG(60:9)	0.47376	0.74636	PA(41:2)	0.40825	1.1745e-05	TG(62:7)	0.3804	0.23296
PA(41:2)	0.46736	0.016714	TG(58:3)	0.4062	0.068337	TG(61:0)	0.37976	0.00022947
TG(63:8)	0.46065	0.0073928	TG(54:6)	0.40258	0.8095	DG(36:7)	0.37247	0.0017021
PA(39:0)	0.45722	0.039383	LPA(21:0)	0.39119	2.0719e-09	PS(38:3)	0.35962	0.12962
PS(38:4)	0.45344	0.012499	DG(36:5)	0.37903	0.32768	TG(50:3)	0.34367	0.29234
LPE(18:2)	0.44842	7.9204e-07	TG(59:4)	0.37494	0.087034	TG(54:1)	0.33553	0.0019507
DG(38:3)	0.43524	0.069184	TG(54:1)	0.37246	2.2287e-06	PA(43:1)	0.32353	0.010786
TG(59:7)	0.4345	0.27439	TG(54:7)	0.35932	0.81935	PC(36:3)	0.3185	0.17388
PG(34:2)	0.42517	0.0040377	TG(50:4)	0.35692	0.26934	TG(58:5)	0.29345	0.16146
PC(34:1)	0.42371	0.018723	TG(61:0)	0.35012	1.2811e-05	TG(65:7)	0.28983	0.035854
DG(36:7)	0.41825	0.00016985	LPE(18:2)	0.33543	9.3389e-08	DG(44:4)	0.28416	5.1053e-05
PA(43:1)	0.41128	0.011457	PI(43:1)	0.3337	2.0507e-05	PC(33:2)	0.27908	0.15499
TG(63:9)	0.40949	0.014244	TG(66:6)	0.33192	0.21302	PA(41:2)	0.27907	0.11441
TG(61:5)	0.39044	0.46239	TG(59:7)	0.32799	0.05552	PG(34:2)	0.27853	0.019589
PS(41:6)	0.39027	0.00059418	TG(56:5)	0.31909	0.025105	DG(44:6)	0.27595	0.04776
DG(39:1)	0.38796	0.014671	TG(57:9)	0.31902	0.050694	PE(32:0)	0.27334	0.16575
TG(65:9)	0.3861	0.023726	TG(51:4)	0.31833	0.25998	PC(35:4)	0.26932	0.26275
TG(61:2)	0.38566	0.15644	PI(43:2)	0.31293	0.05648	TG(53:8)	0.26926	0.10066
PA(41:1)	0.36619	0.22977	TG(52:3)	0.3121	0.76651	TG(56:3)	0.26846	0.060986
TG(50:4)	0.3513	0.63961	PE(34:1)	0.3018	0.0003205	TG(57:1)	0.2681	0.060189
TG(54:3)	0.34875	0.039654	TG(62:4)	0.30103	0.34516	TG(58:3)	0.26579	0.37979
DG(38:4)	0.34677	0.10593	TG(61:4)	0.29986	0.21904	PS(38:4)	0.25704	0.051913
TG(57:5)	0.34524	0.011602	TG(58:5)	0.29481	0.044501	PI(34:2)	0.25556	0.32703
TG(60:6)	0.33996	0.34086	PC(35:2)	0.28248	6.6829e-05	TG(66:6)	0.25515	0.50925
PI(32:0)	0.33419	0.10808	TG(53:6)	0.28062	0.027653	DG(44:5)	0.25304	0.0016246
TG(54:7)	0.33398	0.90818	TG(61:5)	0.27018	0.28714	PA(39:0)	0.24582	0.22093
PE(36:2)	0.32598	0.36523	DG(39:1)	0.2695	0.0007341	TG(56:7)	0.24499	0.0044728
PS(34:1)	0.32212	0.0032985	TG(60:3)	0.26764	0.015589	TG(56:8)	0.23673	0.0012562
PA(38:5)	0.31464	0.0014429	PA(39:0)	0.26416	0.034507	PI(43:4)	0.22792	0.012969
PI(40:8))	0.30015	0.028248	PS(38:3)	0.26114	0.083396	LPE(19:0)	0.22101	0.15484
TG(55:2)	0.29782	0.6945	DG(44:5)	0.25397	0.00011065	PC(34:1)	0.19987	0.057914
PE(34:1)	0.29233	0.085529	TG(51:5)	0.2432	0.056365	PC(35:2)	0.19633	0.06043
PI(34:2)	0.28951	0.36954	TG(62:5)	0.23761	0.23887	TG(56:10)	0.1887	0.2738
TG(57:3)	0.28626	0.049698	PC(34:1)	0.23435	0.0013986	PA(38:5)	0.18844	0.051573
TG(65:7)	0.26759	0.17081	LPA(18:1)	0.22099	1.2783e-07	LPC(15:0)	0.18661	0.39178
TG(65:8)	0.26565	0.085769	PG(34:2)	0.2201	0.0088788	DG(33:5)	0.1778	0.0012411
TG(58:5)	0.26445	0.33351	TG(56:4)	0.21267	0.1456	TG(61:9)	0.17623	0.035778
TG(57:7)	0.26394	0.15624	PS(38:4)	0.21207	0.016541	TG(61:8)	0.17612	0.45977
TG(61:10)	0.26171	0.084607	TG(59:6)	0.21129	0.32037	PG(38:1)	0.17293	0.029791
TG(46:6)	0.25876	0.16467	DG(44:4)	0.21031	1.8158e-05	TG(59:4)	0.1711	0.56364
TG(56:5)	0.25691	0.38187	TG(57:1)	0.20724	0.039028	LPA(21:0)	0.16956	0.055444
LPC(17:2)	0.25404	4.1967e-06	DG(36:1)	0.20606	0.30133	TG(53:4)	0.1689	0.71057
LPA(18:1)	0.25073	1.2191e-05	TG(56:3)	0.19679	0.11661	TG(52:8)	0.16828	0.093747
PA(38:4)	0.25029	0.030172	TG(63:4)	0.19674	0.15781	TG(47:2)	0.16815	0.20344
TG(61:8)	0.23598	0.1852	TG(53:7)	0.18959	3.7683e-05	DG(32:3)	0.16501	0.056083
TG(57:9)	0.23088	0.42843	LPC(17:2)	0.18826	8.4662e-07	TG(60:3)	0.16476	0.30485
TG(52:7)	0.2193	0.59901	TG(59:3)	0.18759	0.048821	PE(34:1)	0.16472	0.21967
TG(59:6)	0.2177	0.59258	PS(41:6)	0.18689	7.2326e-05	TG(62:3)	0.16436	0.40743
TG(61:0)	0.2158	0.12675	PS(34:1)	0.18661	2.171e-05	PI(32:0)	0.16293	0.21313
TG(61:7)	0.21166	0.51917	TG(57:3)	0.18478	0.013753	PA(38:1)	0.15919	0.041712
DG(39:2)	0.2101	0.13176	TG(65:7)	0.18268	0.050884	DG(38:4)	0.15658	0.23151
LPE(16:0)	0.20321	6.7121e-05	TG(61:3)	0.18019	0.092081	TG(57:7)	0.15369	0.2424
DG(36:0)	0.20166	0.035155	DG(33:5)	0.17864	9.4091e-06	TG(58:2)	0.15253	0.082077
TG(62:9)	0.20165	0.077246	LPE(16:0)	0.17599	5.5446e-07	TG(61:4)	0.1516	0.66553
PE(32:2)	0.20031	0.017962	PE(32:2)	0.17495	0.00021855	TG(57:6)	0.14727	0.24924
TG(53:6)	0.20011	0.39273	TG(52:7)	0.16995	0.33349	TG(53:7)	0.14675	0.025853
PG(38:1)	0.19889	0.0045492	DG(38:2)	0.16795	0.20927	TG(51:4)	0.14588	0.71852
PS(35:2)	0.19733	1.0312e-05	PG(38:1)	0.16665	5.4098e-06	PS(34:1)	0.14456	0.018382
TG(59:9)	0.19312	0.27585	TG(65:4)	0.16594	0.21877	LPE(18:2)	0.14336	0.082715
DG(44:6)	0.18889	0.34643	TG(65:6)	0.15885	0.10397	DG(38:5)	0.14205	0.12975
PG(37:5)	0.18855	0.14952	TG(62:3)	0.15598	0.26883	TG(60:7)	0.13225	0.45501
LPE(19:0)	0.18756	0.4143	TG(61:6)	0.15051	0.010951	PI(36:4)	0.13113	0.21792
TG(58:2)	0.18744	0.19241	TG(61:8)	0.14513	0.26722	DG(39:2)	0.12869	0.16887
PA(38:1)	0.18234	0.037573	PI(36:4)	0.14482	0.08345	PS(41:6)	0.12853	0.058065
TG(56:10)	0.17753	0.39312	PI(43:4)	0.14398	0.029638	TG(65:9)	0.12621	0.27782
TG(55:3)	0.17428	0.27754	PE(36:2)	0.14317	0.56028	LPC(18:0)	0.12556	0.49206
DG(35:2)	0.17423	0.35056	TG(65:8)	0.14052	0.074298	TG(60:15)	0.12428	0.13382
TG(54:1)	0.17059	0.14084	PA(43:1)	0.1378	0.073115	PI(40:8))	0.12394	0.1685
TG(53:8)	0.1673	0.53022	TG(54:3)	0.13348	0.064535	TG(62:6)	0.1227	0.71942
LPC(12:0)	0.16665	0.014249	PA(38:5)	0.12947	0.0042453	DG(38:2)	0.12142	0.51813
DG(42:2)	0.16585	0.35279	LPC(12:0)	0.12944	0.00027515	TG(53:6)	0.12109	0.49802
DG(44:5)	0.16526	0.14864	TG(57:5)	0.12756	0.065109	PI(30:0)	0.11836	0.054771
TG(57:6)	0.1652	0.25497	TG(61:9)	0.12726	0.031139	PG(37:5)	0.11796	0.17573
TG(66:5)	0.16167	0.15688	TG(53:8)	0.12715	0.30012	TG(64:5)	0.11753	0.21365
TG(57:1)	0.15698	0.3868	TG(61:2)	0.12462	0.35054	TG(43:4)	0.1172	0.11418
TG(58:9)	0.15657	0.55252	TG(56:7)	0.12436	0.041337	TG(63:5)	0.11694	0.34672
DG(40:3)	0.15391	0.098841	TG(56:10)	0.12323	0.24636	LPA(18:1)	0.11684	0.050754
TG(57:4)	0.1525	0.27634	LPE(19:0)	0.12292	0.32618	TG(56:4)	0.11577	0.60839
TG(63:7)	0.15024	0.068019	DG(38:4)	0.12061	0.19297	TG(51:5)	0.1153	0.56014
TG(55:6)	0.14904	0.33839	TG(59:2)	0.11819	0.17697	PE(32:2)	0.11291	0.13067
TG(48:4)	0.14865	0.12416	TG(46:6)	0.11523	0.1352	PG(37:6)	0.11169	0.060053
TG(51:5)	0.1461	0.51595	TG(66:5)	0.11289	0.11505	TG(56:6)	0.10678	0.099989
LPG(18:1)	0.14148	0.024306	TG(56:6)	0.11003	0.0043049	TG(55:3)	0.10645	0.33353
TG(55:7)	0.13859	0.085273	TG(57:4)	0.10827	0.14194	TG(59:5)	0.10494	0.67103
TG(52:6)	0.13855	0.84449	DG(38:3)	0.1051	0.36169	PA(38:7)	0.10426	0.00022002
DG(33:5)	0.1365	0.023256	TG(62:16)	0.099061	0.11925	TG(46:4)	0.10391	0.073487
TG(44:4)	0.1357	0.29357	TG(64:5)	0.098081	0.1331	TG(44:5)	0.10349	0.032744
DG(35:4)	0.13199	0.19529	TG(63:9)	0.097665	0.17274	PG(44:0)	0.10256	0.74058
PG(37:6)	0.13174	0.086192	DG(38:5)	0.096471	0.11274	TG(48:4)	0.1016	0.078044
TG(59:2)	0.1301	0.42144	TG(62:7)	0.080785	0.71185	LPC(17:2)	0.099817	0.046903
TG(43:4)	0.12916	0.25608	DG(42:2)	0.078818	0.39831	TG(62:4)	0.098939	0.82548
LPA(16:0)	0.12168	0.035887	TG(55:7)	0.078171	0.060532	TG(52:4)	0.098357	0.96991
MG(18:1)	0.11923	0.059071	TG(58:2)	0.076918	0.30718	LPC(12:0)	0.096983	0.048054
DG(44:4)	0.11614	0.16068	TG(56:8)	0.076854	0.093143	TG(61:3)	0.096466	0.53586
PI(36:4)	0.11229	0.47356	PA(38:1)	0.073652	0.15606	TG(62:16)	0.095266	0.21582
TG(62:11)	0.11223	0.099728	DG(35:2)	0.07352	0.34061	TG(55:7)	0.094109	0.16166
DG(38:5)	0.11038	0.43522	TG(48:4)	0.067955	0.1072	TG(42:4)	0.091957	0.10246
LPG(18:0)	0.10726	0.065168	PI(34:2)	0.067901	0.70645	DG(38:1)	0.088844	0.18223
MG(18:0)	0.1066	0.0012447	TG(63:5)	0.06768	0.42127	TG(59:2)	0.087859	0.44979
TG(66:6)	0.10613	0.83746	TG(64:4)	0.066579	0.37276	TG(46:6)	0.086775	0.41783
TG(62:16)	0.10561	0.35834	TG(55:6)	0.066567	0.43887	LPE(16:0)	0.085319	0.070886
TG(47:2)	0.10251	0.56258	DG(32:3)	0.065734	0.24827	MG(18:1)	0.083191	0.049373
TG(48:1)	0.10221	0.486	TG(53:2)	0.065305	0.009981	TG(48:1)	0.082062	0.2796
TG(53:2)	0.10131	0.151	TG(57:6)	0.065285	0.37844	TG(63:7)	0.079562	0.18808
PI(31:0)	0.099245	0.093204	PA(38:4)	0.064513	0.11195	TG(55:6)	0.075228	0.51459
TG(58:6)	0.097524	0.88296	TG(41:2)	0.063573	0.054283	DG(42:3)	0.074737	0.33667
TG(62:4)	0.096723	0.88394	TG(55:3)	0.063401	0.46349	DG(35:2)	0.072418	0.49991
TG(56:7)	0.096277	0.35834	TG(62:11)	0.062228	0.053849	TG(55:5)	0.071296	0.56849
TG(64:4)	0.095369	0.52958	DG(40:3)	0.062067	0.1331	TG(63:9)	0.066496	0.5924
PA(38:7)	0.094722	0.049041	TG(42:4)	0.060168	0.12794	TG(44:4)	0.066434	0.3037
DG(32:3)	0.087004	0.51085	TG(40:2)	0.059548	0.042571	TG(57:4)	0.065635	0.44306
TG(56:8)	0.084215	0.28222	TG(63:7)	0.057599	0.090561	PS(35:2)	0.064274	0.12937
TG(65:3)	0.083048	0.19232	TG(48:1)	0.057538	0.33125	TG(65:4)	0.064247	0.74155
TG(50:3)	0.082764	0.79032	TG(55:5)	0.056947	0.53215	DG(39:1)	0.063787	0.55908
PI(30:0)	0.080226	0.40438	MG(18:1)	0.056218	0.076062	DG(40:3)	0.062674	0.30147
TG(64:3)	0.080167	0.41369	TG(46:4)	0.053897	0.18831	LPC(17:1)	0.060754	0.074685
DG(26:0)	0.077085	0.43609	TG(44:4)	0.052752	0.23742	PI(43:2)	0.060106	0.80337
PG(36:4)	0.075361	0.20084	TG(64:3)	0.052607	0.22848	DG(36:0)	0.058672	0.34591
TG(59:3)	0.074783	0.72174	TG(43:4)	0.051619	0.34259	DG(34:5)	0.056863	0.089147
TG(62:3)	0.071859	0.78784	DG(42:3)	0.050393	0.33852	TG(57:5)	0.052409	0.55801
TG(40:2)	0.07028	0.29783	TG(62:9)	0.050071	0.32538	TG(61:1)	0.048906	0.37911
DG(38:1)	0.070246	0.44716	DG(33:1)	0.047641	0.21996	MG(16:0)	0.042829	0.48694
DG(43:2)	0.069856	0.5001	TG(42:3)	0.045966	0.20226	TG(65:3)	0.041068	0.24559
DG(33:1)	0.068761	0.40046	DG(38:1)	0.045749	0.36297	TG(54:3)	0.040965	0.69293
TG(44:5)	0.067052	0.50545	LPC(15:0)	0.043702	0.77022	LPG(18:1)	0.039106	0.19746
PI(43:4)	0.065548	0.63952	DG(39:2)	0.043566	0.48383	TG(45:5)	0.036152	0.40237
TG(62:8)	0.065306	0.85982	LPC(17:1)	0.04322	0.085082	DG(38:3)	0.0358	0.83101
MG(18:2)	0.062649	0.20633	TG(40:0)	0.043005	0.12372	TG(63:8)	0.03564	0.79319
DG(42:3)	0.0585	0.56983	PA(38:7)	0.042778	0.026032	TG(64:3)	0.035418	0.56098
TG(45:5)	0.055498	0.43306	TG(45:5)	0.042316	0.20771	PA(34:4)	0.035354	0.25468
MG(16:0)	0.052934	0.58883	PI(32:0)	0.04204	0.65455	TG(49:3)	0.034939	0.34739
TG(63:5)	0.052519	0.74524	DG(43:2)	0.041932	0.41332	TG(64:4)	0.034652	0.74803
TG(65:4)	0.049879	0.86567	PI(40:8))	0.041727	0.49996	TG(61:10)	0.033476	0.77383
PG(44:0)	0.049808	0.89184	PI(30:0)	0.041542	0.33458	TG(62:11)	0.033287	0.43461
TG(55:5)	0.048518	0.74184	LPG(18:0)	0.038234	0.19117	TG(66:5)	0.032751	0.73392
TG(60:15)	0.047224	0.73243	TG(61:10)	0.036509	0.58696	LPA(16:0)	0.032071	0.45164
TG(56:3)	0.047023	0.84546	DG(34:5)	0.036496	0.15961	DG(43:2)	0.03041	0.6802
TG(63:4)	0.045964	0.87847	TG(61:1)	0.035983	0.34852	TG(62:9)	0.029876	0.726
TG(62:5)	0.045431	0.91586	DG(35:4)	0.035154	0.52215	DG(44:2)	0.027059	0.7506
TG(61:1)	0.043937	0.58992	PG(37:6)	0.034905	0.25186	PC(44:4)	0.026572	0.078032
TG(56:6)	0.041175	0.56456	TG(60:15)	0.03468	0.58321	TG(65:6)	0.026457	0.84639
PI(43:1)	0.039879	0.81583	DG(44:6)	0.030181	0.75521	PI(31:0)	0.02636	0.54333
TG(53:7)	0.039296	0.72685	TG(65:3)	0.027102	0.30605	TG(40:2)	0.023857	0.54667
PC(43:0)	0.037361	0.26915	DG(36:0)	0.026138	0.46113	TG(41:2)	0.023494	0.60556
DG(34:5)	0.036265	0.56864	PC(44:4)	0.024244	0.034247	TG(65:8)	0.023104	0.84993
TG(56:4)	0.03402	0.92504	TG(60:7)	0.024172	0.82411	DG(42:2)	0.021483	0.87417
TG(65:6)	0.031291	0.84955	LPA(16:0)	0.023797	0.37583	MG(18:0)	0.020178	0.48321
TG(41:2)	0.030585	0.7066	LPG(18:1)	0.023442	0.42834	PC(43:0)	0.019001	0.41461
TG(40:0)	0.030338	0.58672	TG(61:7)	0.022698	0.88346	TG(53:2)	0.018257	0.65207
TG(50:2)	0.029327	0.942	MG(18:0)	0.021499	0.24565	PI(43:1)	0.017669	0.89138
TG(42:3)	0.028541	0.69858	DG(44:2)	0.021001	0.72682	TG(42:3)	0.017432	0.70947
TG(64:5)	0.027615	0.85126	TG(47:2)	0.018023	0.84363	TG(60:4)	0.017289	0.97753
TG(42:4)	0.027573	0.77555	TG(63:8)	0.017993	0.83251	TG(61:2)	0.014731	0.94089
LPC(17:1)	0.024293	0.65567	DG(37:4)	0.014561	0.62186	LPG(18:0)	0.014515	0.73799
TG(49:3)	0.023641	0.62675	TG(52:8)	0.013788	0.83465	TG(53:5)	0.014072	0.97478
TG(61:3)	0.022428	0.92449	PI(31:0)	0.013751	0.64332	TG(59:7)	0.013013	0.95572
TG(61:9)	0.020116	0.89624	TG(57:7)	0.013453	0.86198	TG(57:3)	0.010355	0.92161
TG(61:6)	0.018971	0.8494	PG(36:4)	0.010761	0.76423	DG(35:4)	0.0093235	0.90465
DG(44:2)	0.017891	0.89401	TG(65:9)	0.010031	0.89479	DG(37:4)	0.0090629	0.82319
LPC(15:0)	0.017422	0.95721	TG(44:5)	0.0097571	0.78529	DG(33:1)	0.0087626	0.85578
TG(60:3)	0.017182	0.94131	PA(34:4)	0.0089353	0.68494	PG(36:4)	0.0083499	0.87191
DG(37:4)	0.014618	0.82214	TG(49:3)	0.0074183	0.68033	TG(40:0)	0.0078231	0.84359
TG(52:8)	0.013947	0.92652	PG(37:5)	0.006459	0.92001	DG(26:0)	0.006082	0.90552
PI(43:2)	0.012718	0.97135	DG(26:0)	0.0060617	0.87558	PA(38:4)	0.0057317	0.91295
PC(44:4)	0.011483	0.67806	PS(35:2)	0.0051753	0.84659	TG(59:3)	0.0048215	0.97217
PA(34:4)	0.010815	0.80331	MG(18:2)	0.0046869	0.83711	TG(61:6)	0.004146	0.9632
TG(61:4)	0.010689	0.98399	PC(43:0)	0.00055508	0.97565	TG(63:4)	0.0041075	0.98393
TG(46:4)	0.0065983	0.93827	MG(16:0)	0.00026506	0.99525	MG(18:2)	0.0022607	0.94854

## Sheet: Table S5 Correlation coefficien
Table S5. Correlation coefficients between seed viability and 5 candidate lipids afer 24h imbibition.
ID	GP	DG(36:4)	PC(34:2)	PC(36:2)	PC(36:4)	PE(34:2)
GP	1
DG(36:4)	-0.854**	1
PC(34:2)	0.958**	-0.835**	1
PC(36:2)	0.961**	-0.809**	0.977**	1
PC(36:4)	0.919**	-0.833**	0.982**	0.928**	1
PE(34:2)	0.932**	-0.774**	0.978**	0.986**	0.940**	1
Note: GP, germination percentage. *represents P-values < 0.05, **represents P-values < 0.01.
